# Supplementary material for: Melatonin as a Repairing Agent in Cadmium- and Free Fatty Acid-Induced Lipotoxicity
Source: Biomolecules. 2023 Dec 7;13(12):1758. doi: 10.3390/biom13121758 (PMC10741790; doi:10.3390/biom13121758)
Supplement: Supplementary file 1 [file biomolecules-13-01758-s001.zip]

Archive with 2 entries (2 files):
- biomolecules-2617721-original WB images.pdf
- biomolecules-2617721-supplementary.pdf
